# Supplementary material for: Linalool prevents oxidative stress activated protein kinases in single UVB-exposed human skin cells
Source: PLoS One. 2017 May 3;12(5):e0176699. doi: 10.1371/journal.pone.0176699 (PMC5415184; doi:10.1371/journal.pone.0176699)
Supplement: S1 Data — (XLSX) [file pone.0176699.s001.xlsx]

## Sheet: Sheet1
Data Set Figure 1		(A) Cell Viability
MTT Assay	OD-1	OD-2	OD-3	Exp.1 Avg	OD-1	OD-2	OD-3	Exp.2 Avg	OD-1	OD-2	OD-3	Exp.3 Avg	Tot. Exp. Avg	% Cell Viablity
Control	3.52	3.62	3.63	3.59	3.41	3.41	3.42	3.41333	3.4	3.21	3.22	3.27667	3.42667	100
UVB	2.05	2.05	2.04	2.04667	2.06	2.15	2.16	2.12333	2.14	2.12	2.11	2.12333	2.09778	61
Linalool 20μM	3.45	3.34	3.35	3.38	2.36	2.35	2.34	2.35	2.34	2.33	2.35	2.34	2.69	79
Linalool 30μM	3.12	3.12	3.13	3.12333	3.41	3.41	3.42	3.41333	3.25	3.21	3.22	3.22667	3.25444	95
Linalool 40μM	2.85	2.85	2.84	2.84667	2.74	2.73	2.72	2.73	2.73	2.72	2.63	2.69333	2.75667	81
Linalool 50μM	2.38	2.38	2.39	2.38333	2.28	2.27	2.23	2.26	2.18	2.14	2.25	2.19	2.27778	67
		(B) ROS generation
ROS (Flurescence Intensity)
Control	Intensity-1	Intensity-2	Intensity-3	Intensity-4	Intensity-5	Intensity-6	Avg. ROS Intensity	STDEV
Linalool (30 µM)	152.5	149.7	148.8	148.7	153.5	149.6	150.6	13.4742
UVB Radiation	156.9	143.7	151.7	152.7	157.5	142.7	150.967	13.531
UVB+Linalool (30 µM)	358.6	358.4	358	357.8	358.9	353.4	356.7	32.0438
	163.4	158.5	173.5	173.5	163.4	157.5	164.8	14.8007
		C) Superoxide radical
Superoxide anion
Concentration	% Inhibitition -1	% Inhibition-2	% Inhibition-3	% Inhibitition -4	% Inhibition-5	% Inhibition-6	Avg. % Inhibition	STDEV
Linalool (5μM)	9.6	8.3	12	9.2	8.6	12.1	9.96667	0.893301
Linalool (10μM)	19.5	19.8	20.6	20.6	19.5	19.8	19.9667	1.78959
Linalool (15μM)	27.3	27.7	28.9	28.9	27.3	27.7	27.9667	2.50662
Linalool (20μM)	44.2	42.6	39.2	39.2	44.2	42.6	42	3.76441
Linalool (25μM)	60.6	58.2	55.2	55.2	60.6	58.2	58	5.19847
Linalool (30μM)	70.2	66.1	72.7	72.8	72.2	66.2	70.0333	6.27701
	% Inhibitition -1	% Inhibition-2	% Inhibition-3	% Inhibitition -4	% Inhibition-5	% Inhibition-6	Avg. % Inhibition	STDEV
Vit-C (5μM)	9.1	9.2	11.2	9.2	11.8	9.4	9.98333	0.894795
Vit-C (10μM)	19.6	19.8	21.8	19.8	18.9	19.9	19.9667	1.78959
Vit-C (15μM)	39.1	39.6	41.2	39.6	41.2	39.1	39.9667	3.58217
Vit-C (20μM)	49.82	48.07	52.03	49.07	51.03	50.02	50.0067	4.48204
Vit-C (25μM)	59.65	62.75	58.84	61.45	58.84	58.65	60.03	5.38042
Vit-C (30μM)	69.22	69.11	72.73	69.11	71.73	68.22	70.02	6.27581
		(D) Hydroxyl radical
Hydroxyl radical	% Inhibitition -1	% Inhibition-2	% Inhibition-3	% Inhibitition -4	% Inhibition-5	% Inhibition-6	Avg. % Inhibition	STDEV
Linalool (5μM)	4.5	5.4	5.2	4.8	5.1	5.2	5.03333	0.451132
Linalool (10μM)	11	10.9	11.1	10.7	10.8	11.5	11	0.985918
Linalool (15μM)	27.3	27.9	28.8	27.5	27.7	28.8	28	2.50961
Linalool (20μM)	44.6	43.7	43.8	44.6	43.9	43.5	44.0167	3.94516
Linalool (25μM)	66.6	68.2	75.2	66.6	68.2	75.2	70	6.27402
Linalool (30μM)	86.2	86.3	88.6	85.2	86.2	89.6	87.0167	7.79921
	% Inhibitition -1	% Inhibition-2	% Inhibition-3	% Inhibitition -4	% Inhibition-5	% Inhibition-6	Avg. % Inhibition	STDEV
DMSO (5μM)	14.7	14.6	15.8	15.3	14.9	14.9	15.0333	1.34742
DMSO (10μM)	28.1	28.4	27.6	28.6	27.1	28.3	28.0167	2.5111
DMSO (15μM)	37.1	36.6	40.2	39.2	37.3	37.4	37.9667	3.40291
DMSO (20μM)	55.4	54.2	55.3	55.7	55.2	54.1	54.9833	4.92809
DMSO (25μM)	65.45	66.45	60.24	61.24	64.45	66.45	64.0467	5.74043
DMSO (30μM)	78.22	79.11	82.73	82.43	78.22	79.41	80.02	7.1721
