# Supplementary material for: Linalool prevents oxidative stress activated protein kinases in single UVB-exposed human skin cells
Source: PLoS One. 2017 May 3;12(5):e0176699. doi: 10.1371/journal.pone.0176699 (PMC5415184; doi:10.1371/journal.pone.0176699)
Supplement: S2 Data — (XLSX) [file pone.0176699.s002.xlsx]

## Sheet: Sheet1
Data set figure 2		(A) Lipid peroxidation status									Data set figure 3
													(A) T4 endoV modified comet
TBARS	Activity-1	Activity-2	Activity-3	Activity-4	Activity-5	Activity-6	Avg Activity TBARS	STDEV			T4 endo V
Control	0.41	0.408333	0.401667	0.406667	0.408333	0.403333	0.406667	0.0399007			DNA Damage	% Tail DNA 1	% Tail DNA 2	% Tail DNA 3	% Tail DNA 4	% Tail DNA 5	% Tail DNA 6	Avg. % Tail DNA	STDEV
Linalool (30 µM)	0.431667	0.42	0.426667	0.431667	0.418333	0.425	0.425	0.0417825			Control	6.85	6.9	7.86	6.85	6.9	7.86	7.20333	0.645627
UVB Radiation	1.99333	1.98833	1.99	1.99167	1.98667	1.99167	1.99	0.195412			Linalool (30 µM)	7.62	6.44	7.64	7.36	6.69	7.44	7.19833	0.645178
UVB+Linalool (30 µM)	1.02	1.015	0.99	1.01833	1.01667	0.99	1.00833	0.0990017			UVB Radiation	63.58	64.86	64.82	62.57	65.18	65.97	64.4967	5.78076
											UVB+Linalool (30 µM)	44.75	45.73	45.71	45.75	45.71	44.73	45.3967	4.06885
		(B) Non-enzymic antioxidants
GSH	Activity-1	Activity-2	Activity-3	Activity-4	Activity-5	Activity-6	Avg Activity GSH	STDEV					(B) 8 OxoG modified comet
Control	0.6137	0.62985	0.6023	0.61275	0.6099	0.66025	0.610556	0.0599465			8 OxoG
Linalool (30 µM)	0.6023	0.61275	0.6099	0.61275	0.6137	0.62985	0.606667	0.0595647			DNA Damage	% Tail DNA 1	% Tail DNA 2	% Tail DNA 3	% Tail DNA 4	% Tail DNA 5	% Tail DNA 6	Avg. % Tail DNA	STDEV
UVB Radiation	0.1767	0.16435	0.16815	0.26125	0.2641	0.25175	0.213333	0.0209458			Control	6.85	6.7	6.86	6.7	6.85	6.86	6.80333	0.609775
UVB+Linalool (30 µM)	0.4997	0.51585	0.49875	0.50825	0.4959	0.48925	0.502222	0.0493099			Linalool (30 µM)	7.52	6.25	7.24	6.25	7.52	7.24	7.00333	0.627701
											UVB Radiation	52.23	54.21	55.57	54.21	52.23	55.57	54.0033	4.84026
											UVB+Linalool (30 µM)	15.76	15.56	14.47	15.56	15.66	14.57	15.2967	1.37102
		(C) Enzymatic antioxidants
SOD	Activity-1	Activity-2	Activity-3	Activity-4	Activity-5	Activity-6	Avg Activity SOD	STDEV
Control	0.41	0.4875	0.3775	0.545	0.5625	0.38	0.46	0.0452053
Linalool (30 µM)	0.46	0.5375	0.38	0.41	0.4875	0.4025	0.45	0.0438144
UVB Radiation	0.11	0.1375	0.105	0.115	0.1375	0.1025	0.12	0.0115775
UVB+Linalool (30 µM)	0.37	0.3125	0.38	0.41	0.4875	0.3775	0.3911	0.0382507
CAT	Activity-1	Activity-2	Activity-3	Activity-4	Activity-5	Activity-6	Avg Activity CAT	STDEV
Control	1.62667	1.655	1.72333	1.49167	1.73667	1.825	1.6799	0.164594
Linalool (30 µM)	1.49167	1.90333	1.825	1.46	1.655	1.725	1.6769	0.164621
UVB Radiation	0.993333	1.155	0.99	0.908333	0.98	0.991667	0.9993	0.0984835
UVB+Linalool (30 µM)	1.49333	1.63833	1.65833	1.49167	1.43667	1.49167	1.5415	0.150712
GPX	Activity-1	Activity-2	Activity-3	Activity-4	Activity-5	Activity-6	Avg Activity GPX	STDEV
Control	0.657	0.59475	0.6255	0.59625	0.5565	0.67125	0.616875	0.0605669
Linalool (30 µM)	0.5715	0.67125	0.657	0.59475	0.6255	0.59625	0.619375	0.0608124
UVB Radiation	0.1395	0.12975	0.13275	0.13125	0.1335	0.13875	0.13425	0.0131811
UVB+Linalool (30 µM)	0.522	0.51225	0.52125	0.52125	0.4965	0.52125	0.51575	0.0506381
