# Supplementary material for: Linalool prevents oxidative stress activated protein kinases in single UVB-exposed human skin cells
Source: PLoS One. 2017 May 3;12(5):e0176699. doi: 10.1371/journal.pone.0176699 (PMC5415184; doi:10.1371/journal.pone.0176699)
Supplement: S3 Data — (XLSX) [file pone.0176699.s003.xlsx]

## Sheet: Sheet1
										Data set Figure 5
Data set Figure 4
	(A) Mitochondrial membrane potential									(A-B) p-ERK1, p-JNK and p-p38 Band intensities
MMP Flurescence	Flurescence Intensity 1	Flurescence Intensity 2	Flurescence Intensity 3	Flurescence Intensity 4	Flurescence Intensity 5	Flurescence Intensity 6	Avg Intensity MMP	STDEV		p-ERK1	β-actin	Intesity-1	Intesity-2	Intesity-3	Avg Intensity	P53 Fold changes	STDEV
Control	471	481	491	468.8	476.5	489	479.55	42.9815		Control	25276.7	24744	24764	26154	25220.7	1.00298	0.097966
Linalool (30 µM)	471	474	466	472.8	462.5	476	470.383	42.1599		Linalool (30 µM)	25258.3	25964	25284	24364	25204	1.00298	0.0979723
UVB Radiation	151	150	149	150.1	149	151.2	150.05	13.4488		UVB Radiation	25261	68643	63743	64443	65609.7	2.59525	0.255009
UVB+Linalool (30 µM)	384	409	406	391	393	416	399.833	35.8366		UVB+Linalool (30 µM)	25261.3	34575	31985	31895	32818.3	1.29672	0.127555
	(B) Apoptotic morphological changes									p-JNK	β-actin	Intesity-1	Intesity-2	Intesity-3	Avg Intensity	p-JNK Fold changes	STDEV
										Control	25276.7	25534	25564	25054	25534	1.00425	0.0986004
Appoptosis	% Apoptosis-1	% Apoptosis-2	% Apoptosis-3	% Apoptosis-4	% Apoptosis-5	% Apoptosis-6	Avg % of Appoptosis	STDEV		Linalool (30 µM)	25258.3	25664	25264	25164	25664	1.00418	0.0985942
Control	5.7	5.5	5.4	5.6	5.6	5.3	5.51667	0.494453		UVB Radiation	25261	88843	89943	93943	88843	3.59882	0.353344
Linalool (30 µM)	5.9	6	6.1	5.8	6.1	6.1	6	0.537773		UVB+Linalool (30 µM)	25261.3	41875	40385	38795	45479	1.59737	0.156835
UVB Radiation	71	65.5	75	71	65.5	75	70.5	6.31883
UVB+Linalool (30 µM)	15.3	15.2	16	15.8	16.4	15	15.6167	1.3997
										p-p38	β-actin	Intesity-1	Intesity-2	Intesity-3	Avg Intensity	p-p38 Fold changes	STDEV
										Control	25276.7	26734	25864	23354	25317.3	0.998441	0.0983415
										Linalool (30 µM)	25258.3	25664	25164	25164	25330.7	0.999046	0.0984647
	(D) Apoptic Band intensities									UVB Radiation	25261	79643	76743	78543	78309.7	3.1024	0.304371
										UVB+Linalool (30 µM)	25261.3	38875	37985	28995	35285	1.3968	0.137143
P53	Beta-Actin	Intesity-1	Intesity-2	Intesity-3	Avg Intensity	P53 Fold changes	STDEV
Control	25110	24744	24764	26154	25220.7	1.00441	0.0986162
Linalool (30 µM)	25111.7	25964	26164	26164	26097.3	1.03925	0.102037
UVB Radiation	25114.3	58143	59743	55543	57809.7	2.30186	0.226005			(C-D) NF-κB (cytosolic) and IκBa Band intensities
UVB+Linalool (30 µM)	25111.3	33875	33985	43795	37218.3	1.48213	0.145521
										IkBa	β-actin	Intesity-1	Intesity-2	Intesity-3	Avg Intensity	IkBa Fold changes	STDEV
										Control	24266.7	24534	24264	24054	24534	1.00298	0.0982536
BAX	β-actin	Intesity-1	Intesity-2	Intesity-3	Avg Intensity	BAX Fold changes	STDEV			Linalool (30 µM)	24298.3	24464	24054	24534	24464	1.00298	0.0985234
Control	25110	23734	24864	27054	25217.3	0.99532	0.0986032			UVB Radiation	24231	3243	3343	3143	3243	0.127606	0.0131213
Linalool (30 µM)	25111.7	26564	26564	26164	26430.7	1.04518	0.103341			UVB+Linalool (30 µM)	24268	20575	20185	21095	18204	0.853153	0.0834223
UVB Radiation	25114.3	68043	57643	56143	60609.7	2.40562	0.236951
UVB+Linalool (30 µM)	25111.3	37875	34185	32895	34985	1.38601	0.136789
										NFkB Cytosolic	β-actin	Intesity-1	Intesity-2	Intesity-3	Avg Intensity	NFkB-Cytosol Fold changes	STDEV
										Control	24266.7	23834	23664	25054	24184	1.00298	0.0984763
										Linalool (30 µM)	24298.3	25054	24664	23054	24257.3	1.02599	0.100736
BCl-2	β-actin	Intesity-1	Intesity-2	Intesity-3	Avg Intensity	BCl-2 Fold changes	STDEV			UVB Radiation	24231	4713	4923	4723	4786.33	0.202241	0.0198567
Control	25110	24664	23765	26254	24894.3	0.99532	0.0973402			UVB+Linalool (30 µM)	24268	21875	31485	12295	21885	0.903111	0.0886706
Linalool (30 µM)	25111.7	24664	25664	26065	25464.3	1.01852	0.0995624
UVB Radiation	25114.3	1943	2643	6843	3809.67	0.152381	0.0148937
UVB+Linalool (30 µM)	25111.3	18043	19743	24643	20809.7	0.832353	0.0813643			NF-kB Nuclear	β-actin	Intesity-1	Intesity-2	Intesity-3	Avg Intensity	NFkB-Nuclear Fold changes	STDEV
										Control	24266.7	24834	24664	23054	24184	1.00298	0.097849
										Linalool (30 µM)	24298.3	23964	23954	24634	24184	1.00298	0.097849
										UVB Radiation	24231	84243	82843	73233	80106.3	3.29754	0.324112
										UVB+Linalool (30 µM)	24268	35875	27685	38195	33918.3	1.40421	0.137234
