# Supplementary material for: Linalool prevents oxidative stress activated protein kinases in single UVB-exposed human skin cells
Source: PLoS One. 2017 May 3;12(5):e0176699. doi: 10.1371/journal.pone.0176699 (PMC5415184; doi:10.1371/journal.pone.0176699)
Supplement: S4 Data — (XLSX) [file pone.0176699.s004.xlsx]

## Sheet: Sheet1
Data set figure 6										Data set figure 7
	(A-B) TNF-α, IL-6, IL-10 and COX-2 Band intensities										(A-B) Matrix metalloproteinases
TNF-a	Avg. β-actin	Intesity-1	Intesity-2	Intesity-3	Avg Intensity	TNF-a Fold change	STDEV			MMP-2	Avg. β-actin	Intesity-1	Intesity-2	Intesity-3	Avg Intensity	MMP-2 Fold change	STDEV
Control	22300	21834	22464	22454	22250.7	0.997237	0.0979122			Control	23269.3	23734	22764	23654	23384	1.0048	0.0986549
Linalool (30 µM)	22398.3	21664	22054	23434	22384	1.0044	0.0986151			Linalool (30 µM)	23255	23564	24354	25234	24384	1.0048	0.0986549
UVB Radiation	22297.7	61143	61143	58143	60143	2.69782	0.264881			UVB Radiation	23264.3	72143	75143	76143	74476.3	3.19695	0.313888
UVB+Linalool (30 µM)	22334.7	29475	32785	31795	31351.7	1.40389	0.137839			UVB+Linalool (30 µM)	23251.3	34675	35785	36895	35785	1.54281	0.151479
IL-6	Avg. β-actin	Intesity-1	Intesity-2	Intesity-3	Avg Intensity	IL-6 Fold change	STDEV			MMP-9	Avg. β-actin	Intesity-1	Intesity-2	Intesity-3	Avg Intensity	MMP-9 Fold change	STDEV
Control	22300	21534	22464	23054	22350.7	1.00296	0.0984066			Control	23269.3	22234	23464	24454	23384	1.00324	0.0985013
Linalool (30 µM)	22398.3	21054	22164	24154	22457.3	1.00039	0.0984421			Linalool (30 µM)	23255	24164	22454	23034	23217.3	1.05797	0.103875
UVB Radiation	22297.7	81113	83123	83123	82453	3.59881	0.363066			UVB Radiation	23264.3	57543	67243	56343	60376.3	2.598	0.254809
UVB+Linalool (30 µM)	22334.7	31875	26985	21795	26885	1.19772	0.118187			UVB+Linalool (30 µM)	23251.3	24475	34285	33495	30751.7	1.32074	0.129675
IL-10	Avg. β-actin	Intesity-1	Intesity-2	Intesity-3	Avg Intensity	IL-10 Fold change	STDEV
Control	22300	22534	21464	22854	22284	1.00296	0.0981131
Linalool (30 µM)	22398.3	22464	23554	21334	22450.7	1.0001	0.0984129
UVB Radiation	22297.7	59243	67843	66733	64606.3	2.90384	0.284482
UVB+Linalool (30 µM)	22334.7	25875	26685	34695	29085	1.29938	0.127858
COX-2	Avg. β-actin	Intesity-1	Intesity-2	Intesity-3	Avg Intensity	COX-2 Fold change	STDEV
Control	22300	23134	20464	23054	22217.3	1.00296	0.0978195
Linalool (30 µM)	22398.3	21664	22054	23334	22350.7	1.00296	0.0979746
UVB Radiation	22297.7	82743	83243	88433	84806.3	3.79725	0.373428
UVB+Linalool (30 µM)	22334.7	27675	26485	26195	26785	1.19629	0.117747
